# Supplementary material for: Prevention of Viral Hepatitis and HIV Infection among People Who Inject Drugs: A Systematic Review and Meta-Analysis
Source: Viruses. 2024 Jan 18;16(1):142. doi: 10.3390/v16010142 (PMC10820947; doi:10.3390/v16010142)
Supplement: Supplementary file 1 [file viruses-16-00142-s001.zip]

Archive with 1 entries (1 files):
- viruses-2761833-Supplementary.pdf
